# Supplementary material for: The Drosophila melanogaster Levodopa-Induced Depression Model Exhibits Negative Geotaxis Deficits and Differential Gene Expression in Males and Females
Source: Front Neurosci. 2021 May 17;15:653470. doi: 10.3389/fnins.2021.653470 (PMC8165388; doi:10.3389/fnins.2021.653470)
Supplement: Supplementary file 1 [file Data_Sheet_1.ZIP]

Archive with 5 entries (4 files):
- Supp. Data/
- Supp. Data/Forced Climbing.pzfx
- Supp. Data/Locomotion first hours.pzfx
- Supp. Data/Locomotion.pzfx
- Supp. Data/qPCR.pzfx
